# Supplementary material for: Prolonged Protection of Copper in Acidic Media Through the Synergistic Effect of Fat-Soluble Vitamins
Source: Materials (Basel). 2025 Nov 10;18(22):5107. doi: 10.3390/ma18225107 (PMC12654228; doi:10.3390/ma18225107)
Supplement: Supplementary file 1 [file materials-18-05107-s001.zip]

Archive with 4 entries (4 files):
- Figure S1 EDAX SA +2% K3.pdf
- Figure S2 EDAX SA +2% E307.pdf
- Figure S3 EDAX SA +(1% K3+1%E307).pdf
- Figure S4 EDAX SA +(1% K3+1%E307).pdf
